# Supplementary material for: Investigating novel Streptomyces bacteriophage endolysins as potential antimicrobial agents
Source: Microbiol Spectr. 2024 Nov 21;13(1):e01170-24. doi: 10.1128/spectrum.01170-24 (PMC11705968; doi:10.1128/spectrum.01170-24)
Supplement: File S1 — Protein sequence, molecular mass, AlphaFold structure, and isoelectric point of endolysins and their segments. [file spectrum.01170-24-s0001.xlsx]

## Sheet: Sheet1
Additional File 1. Protein sequence, molecular mass, AlphaFold structure, and isoelectric point of tested endolysins and their segments (color coded). Amino acids in Boldface font= recombinant tag.
Endolysin		Seq	Molecular mass (kDa)	computed pI (Expasy: https://web.expasy.org/compute_pi/)	AlphaFold structure (full length) without tag
Nb26lys	full length	MGSSHHHHHHSSGLVPRGSHMASMTGGQQMGRGSEMPNGPQLYPKADARTQFYGGKFNGSLMEVNVGVIHTTEGTSFPDYGGGGSAPTITAKPDFAAQKLVFRQHFNIDTSARALVNASGGVETNTLNVFQIELVGTCDPATHRKWAANGYKHIFWPEAPDWALRDLAELMKWLNVNHGIPLTSGLKWAAYPGSYANGSGQRMSFADWRNFKGWCGHQHVPENSHGDPGNFPIDKVLAMAKGTTSTPKPPTTTPAPSTGSTYTVKSGDTLSGIGAKLGIKWLDIAKANNLKAPYVIAVGQKLKLPGKSSTPSVKPSQIVALNKAVKPGATHAQVAELQQLLIKAGYGPIPGAVTRYYGKNTGAAVARFYRKNPKLANSSYDTAIGPKGFIELQKEAGRK	42.64	9.78
	ECD		26.26	8.53
	Linker		8.81	10.26
	CBD		7.59	9.99
Tb42lys	full length	MGSSHHHHHHSSGLVPRGSHMASMTGGQQMGRGSEMATPMTATQIVAQLKKWGIKYKEVKSWKTHNRNSVGAWGGMNGFIWHHTGADVTAAKAGEYAGNILYNGISGLPGPLCHFGLAPDGMVYLVGWGRANHAGGGDPTVLNHVINEDYSSQLKPTRGNSNGTDGNAHFYGVEIMYSGSRKMTDAQYKTALKLSAAILDFHKWTEKSVIGHGEWSNDKWDPGYASGKIMDMVKVRADIKATKAAGPGGTTPAPKPTPTPTPTAGTYTVKKGDTLWSISQAYKVSVADLKSWNGLKSDDLSIGQVLKTKKPATTTPTPPKPPTVPTIPVPVPVIIPKSRETKDTIVAQAAVALKAWPFISEIEKAKGLPTGMLLAVGSRETNLTNVIGDSGHGFGVWQR…	54.48	9.31
	ECD		26.46	9.39
	Linker		14.19	9.84
	CBD		13.86	5.1
LL35lys	full length (31k)	MGSSHHHHHHSSGLVPRGSHMASMTGGQQMGRGSEMSGVEQMIARAEKDLGLREPNYIQEWYRSRNGAAYGGNFAWCNAAVTRWAYDSGNHAAVCFGTDYAYTVAHAAKFRAMGQWHVGASGIRRGDIVFFDWSGTNDLSRIDHVGIVTSVSGSKVYTIEGNIGNVCARKVRDESTIAGYGRPKYPAASKPSTPSSPSGGVKYQPFPGVSFFKGKPKSSIVTRMGKRLVAEKCSAYKEGPGPQWTDADKKSYQKWQLKLGFKGTQPGGDADGWPGKSSWDKLKVPVA	31.12	9.68
	ECD		19.67	8.49
	Linker		3.9	10.47
	CBD		7.6	9.67
	24k	MGSSHHHHHHSSGLVPRGSHMASMTGGQQMGRGSEMSGVEQMIARAEKDLGLREPNYIQEWYRSRNGAAYGGNFAWCNAAVTRWAYDSGNHAAVCFGTDYAYTVAHAAKFRAMGQWHVGASGIRRGDIVFFDWSGTNDLSRIDHVGIVTSVSGSKVYTIEGNIGNVCARKVRDESTIAGYGRPKYPAASKPSTPSSPSGGVKYQPFPGVSFFKGKPKSSIVTR	24	9.68
	22k	MGSSHHHHHHSSGLVPRGSHMASMTGGQQMGRGSEMSGVEQMIARAEKDLGLREPNYIQEWYRSRNGAAYGGNFAWCNAAVTRWAYDSGNHAAVCFGTDYAYTVAHAAKFRAMGQWHVGASGIRRGDIVFFDWSGTNDLSRIDHVGIVTSVSGSKVYTIEGNIGNVCARKVRDESTIAGYGRPKYPAASKPSTPSSPSGGVKYQ	22	9.32

## Sheet: IPC2 result
header	sequence	molecular_weight	average_pI	IPC2.protein.svr19	IPC2.peptide.Conv2D	IPC2_protein	IPC2_peptide	IPC2.peptide.svr19	IPC_protein	IPC_peptide	Toseland	Thurlkill	Nozaki_Tanford	Dawson	DTASelect	EMBOSS	Grimsley	Patrickios	Rodwell	Sillero	Solomon	Lehninger	Wikipedia	ProMoST	pH_5.5_charge	pH_7.4_charge	pH_8.0_charge	pKa_string
LL_full	MGSSHHHHHHSSGLVPRGSHMASMTGGQQMGRGSEMSGVEQMIARAEKDLGLREPNYIQEWYRSRNGAAYGGNFAWCNAAVTRWAYDSGNHAAVCFGTDYAYTVAHAAKFRAMGQWHVGASGIRRGDIVFFDWSGTNDLSRIDHVGIVTSVSGSKVYTIEGNIGNVCARKVRDESTIAGYGRPKYPAASKPSTPSSPSGGVKYQPFPGVSFFKGKPKSSIVTRMGKRLVAEKCSAYKEGPGPQWTDADKKSYQKWQLKLGFKGTQPGGDADGWPGKSSWDKLKVPVA	31122	9.498	8.942	8.305	9.121	8.336	8.122	9.048	9.993	9.718	9.813	9.78	9.974	9.652	10.141	10.051	5.542	10.326	9.899	9.998	9.958	10.147	9.467	22.3	13.1	10.3	M1_7.33;H5_6.34;H6_6.41;H7_5.88;H8_6.53;H9_6.85;H10_6.60;H20_5.06;E35_4.01;E40_3.81;E47_4.02;K48_10.63;D49_3.02;E54_4.05;Y57_8.07;E60_4.59;Y62_10.17;Y70_9.71;Y86_10.88;D87_3.42;H91_6.18;D99_3.15;Y100_11.16;Y102_9.55;H106_6.30;K109_9.51;H117_6.33;D127_2.94;D132_3.65;D138_3.65;D143_3.44;H144_5.85;K155_10.63;Y157_10.21;E160_4.22;K170_9.89;D173_3.21;E174_4.18;Y180_10.23;K184_10.41;Y185_9.46;K190_10.3…
LL_24	MGSSHHHHHHSSGLVPRGSHMASMTGGQQMGRGSEMSGVEQMIARAEKDLGLREPNYIQEWYRSRNGAAYGGNFAWCNAAVTRWAYDSGNHAAVCFGTDYAYTVAHAAKFRAMGQWHVGASGIRRGDIVFFDWSGTNDLSRIDHVGIVTSVSGSKVYTIEGNIGNVCARKVRDESTIAGYGRPKYPAASKPSTPSSPSGGVKYQPFPGVSFFKGKPKSSIVTR	24101.9	9.473	8.879	8.436	9.207	8.535	8.054	9.26	9.938	9.586	9.729	9.687	9.91	9.648	10.033	10.015	4.836	10.092	9.844	9.949	9.898	10.128	9.562	17	8.7	6.9	M1_7.33;H5_6.34;H6_6.41;H7_5.88;H8_6.53;H9_6.85;H10_6.60;H20_5.06;E35_4.01;E40_3.81;E47_4.02;K48_10.63;D49_3.02;E54_4.05;Y57_8.07;E60_4.59;Y62_10.17;Y70_9.71;Y86_10.88;D87_3.42;H91_6.18;D99_3.15;Y100_11.16;Y102_9.55;H106_6.30;K109_9.51;H117_6.33;D127_2.94;D132_3.65;D138_3.65;D143_3.44;H144_5.85;K155_10.63;Y157_10.21;E160_4.22;K170_9.89;D173_3.21;E174_4.18;Y180_10.23;K184_10.41;Y185_9.46;K190_10.3…
LL21	MGSSHHHHHHSSGLVPRGSHMASMTGGQQMGRGSEMSGVEQMIARAEKDLGLREPNYIQEWYRSRNGAAYGGNFAWCNAAVTRWAYDSGNHAAVCFGTDYAYTVAHAAKFRAMGQWHVGASGIRRGDIVFFDWSGTNDLSRIDHVGIVTSVSGSKVYTIEGNIGNVCARKVRDESTIAGYGRPKYPAASKPSTPSSPSGGVKYQ	22040.5	9.011	8.781	8.226	8.793	8.297	7.808	8.845	9.495	9.033	9.257	9.299	9.414	9.238	9.508	9.498	4.309	9.478	9.436	9.513	9.46	9.645	9.05	13	4.8	3.2	M1_7.33;H5_6.34;H6_6.41;H7_5.88;H8_6.53;H9_6.85;H10_6.60;H20_5.06;E35_4.01;E40_3.81;E47_4.02;K48_10.63;D49_3.02;E54_4.05;Y57_8.07;E60_4.59;Y62_10.17;Y70_9.71;Y86_10.88;D87_3.42;H91_6.18;D99_3.15;Y100_11.16;Y102_9.55;H106_6.30;K109_9.51;H117_6.33;D127_2.94;D132_3.65;D138_3.65;D143_3.44;H144_5.85;K155_10.63;Y157_10.21;E160_4.22;K170_9.89;D173_3.21;E174_4.18;Y180_10.23;K184_10.41;Y185_9.46;K190_10.3…
LL_loop	RPKYPAASKPSTPSSPSGGVKYQPFPGVSFFKGKPKS	3895.48	10.732	9.202	8.244	10.209	9.006	8.393	10.247	10.91	10.776	10.756	10.731	10.875	10.471	11.143	10.912	11.421	11.639	10.778	10.901	10.888	10.989	10.271	7	6.8	6.4	R1_7.64;K3_10.59;Y4_9.43;K9_10.38;K21_9.46;Y22_10.41;K32_10.80;K34_9.67;K36_10.57;S37_3.48
LL_EBD	MGSSHHHHHHSSGLVPRGSHMASMTGGQQMGRGSEMSGVEQMIARAEKDLGLREPNYIQEWYRSRNGAAYGGNFAWCNAAVTRWAYDSGNHAAVCFGTDYAYTVAHAAKFRAMGQWHVGASGIRRGDIVFFDWSGTNDLSRIDHVGIVTSVSGSKVYTIEGNIGNVCARKVRDESTIAGYG	19667.8	7.954	7.514	7.887	7.6	7.896	7.72	7.757	8.444	7.554	8.359	8.599	8.244	8.336	8.484	7.587	4.09	8.224	8.643	8.453	8.46	8.193	8.004	9	0.9	-0.6	M1_7.33;H5_6.34;H6_6.41;H7_5.88;H8_6.53;H9_6.85;H10_6.60;H20_5.06;E35_4.01;E40_3.81;E47_4.02;K48_10.63;D49_3.02;E54_4.05;Y57_8.07;E60_4.59;Y62_10.17;Y70_9.71;Y86_10.88;D87_3.42;H91_6.18;D99_3.15;Y100_11.16;Y102_9.55;H106_6.30;K109_9.51;H117_6.33;D127_2.94;D132_3.65;D138_3.65;D143_3.44;H144_5.85;K155_10.63;Y157_10.21;E160_4.22;K170_9.89;D173_3.21;E174_4.18;Y180_10.45;G181_3.24
LL_CBD	SIVTRMGKRLVAEKCSAYKEGPGPQWTDADKKSYQKWQLKLGFKGTQPGGDADGWPGKSSWDKLKVPVA	7594.69	9.878	8.872	8.118	8.997	8.116	7.939	8.912	10.123	9.954	9.954	9.947	10.081	9.659	10.326	10.112	10.635	10.831	9.993	10.117	10.106	10.178	9.464	6.3	5.3	4.3	S1_6.51;K8_9.58;E13_3.97;K14_10.55;Y18_9.86;K19_10.28;E20_4.59;D28_2.75;D30_3.73;K31_11.20;K32_11.05;Y34_10.56;K36_9.91;K40_10.40;K44_8.88;D51_3.39;D53_3.82;K58_10.01;D62_3.48;K63_11.31;K65_11.40;A69_3.91
Nb_full	MGSSHHHHHHSSGLVPRGSHMASMTGGQQMGRGSEMPNGPQLYPKADARTQFYGGKFNGSLMEVNVGVIHTTEGTSFPDYGGGGSAPTITAKPDFAAQKLVFRQHFNIDTSARALVNASGGVETNTLNVFQIELVGTCDPATHRKWAANGYKHIFWPEAPDWALRDLAELMKWLNVNHGIPLTSGLKWAAYPGSYANGSGQRMSFADWRNFKGWCGHQHVPENSHGDPGNFPIDKVLAMAKGTTSTPKPPTTTPAPSTGSTYTVKSGDTLSGIGAKLGIKWLDIAKANNLKAPYVIAVGQKLKLPGKSSTPSVKPSQIVALNKAVKPGATHAQVAELQQLLIKAGYGPIPGAVTRYYGKNTGAAVARFYRKNPKLANSSYDTAIGPKGFIELQKEAGRK	42635.4	9.921	9.045	8.232	9.237	8.275	8.188	9.127	10.154	9.94	9.987	9.929	10.137	9.775	10.339	10.201	10.2	10.676	10.046	10.152	10.121	10.286	9.639	29.4	17.8	15.1	M1_7.33;H5_6.34;H6_6.41;H7_5.88;H8_6.53;H9_6.85;H10_6.60;H20_5.06;E35_4.20;Y43_8.94;K45_10.54;D47_3.39;Y53_10.48;K56_10.01;E63_4.14;H70_5.15;E73_4.22;D79_3.37;Y80_10.92;K92_10.47;D94_3.32;K99_10.53;H105_6.14;D109_2.89;E123_4.12;E133_4.32;D139_3.63;H143_6.76;K145_7.39;Y151_8.84;K152_10.28;H153_6.66;E158_3.61;D161_3.09;D166_3.61;E169_4.19;K172_9.97;H178_7.43;K187_7.72;Y191_8.11;Y195_10.99;D207_3.15…
Nb_EBD	MGSSHHHHHHSSGLVPRGSHMASMTGGQQMGRGSEMPNGPQLYPKADARTQFYGGKFNGSLMEVNVGVIHTTEGTSFPDYGGGGSAPTITAKPDFAAQKLVFRQHFNIDTSARALVNASGGVETNTLNVFQIELVGTCDPATHRKWAANGYKHIFWPEAPDWALRDLAELMKWLNVNHGIPLTSGLKWAAYPGSYANGSGQRMSFADWRNFKGWCGHQHVPENSHGDPGNFPIDKVLAMAKG	26263.4	8.159	7.554	7.732	7.708	7.616	7.471	7.871	8.731	8.063	8.521	8.684	8.455	8.456	8.698	7.984	4.536	8.46	8.751	8.74	8.733	8.435	8.142	11.5	1.2	-0.4	M1_7.33;H5_6.34;H6_6.41;H7_5.88;H8_6.53;H9_6.85;H10_6.60;H20_5.06;E35_4.20;Y43_8.94;K45_10.54;D47_3.39;Y53_10.48;K56_10.01;E63_4.14;H70_5.15;E73_4.22;D79_3.37;Y80_10.92;K92_10.47;D94_3.32;K99_10.53;H105_6.14;D109_2.89;E123_4.12;E133_4.32;D139_3.63;H143_6.76;K145_7.39;Y151_8.84;K152_10.28;H153_6.66;E158_3.61;D161_3.09;D166_3.61;E169_4.19;K172_9.97;H178_7.43;K187_7.72;Y191_8.11;Y195_10.99;D207_3.15…
Nb_loop	TTSTPKPPTTTPAPSTGSTYTVKSGDTLSGIGAKLGIKWLDIAKANNLKAPYVIAVGQKLKLPGKSSTPSVKPSQIVALNKAVKPGA	8813.28	10.515	9.069	8.516	9.718	8.596	8.591	9.561	10.727	10.624	10.591	10.575	10.707	10.256	10.982	10.729	11.404	11.654	10.606	10.716	10.709	10.784	10.06	10	9.7	8.9	T1_7.07;K6_10.66;Y20_7.81;K23_10.82;D26_3.69;K34_10.38;K38_9.07;D41_3.01;K44_10.43;K49_10.44;Y52_9.65;K59_10.13;K61_11.22;K65_10.27;K72_9.92;K81_9.70;K84_10.02;A87_3.65
Nb_CBD	THAQVAELQQLLIKAGYGPIPGAVTRYYGKNTGAAVARFYRKNPKLANSSYDTAIGPKGFIELQKEAGRK	7594.71	10.164	9.18	8.478	9.663	8.594	8.649	9.735	10.35	10.108	10.161	10.068	10.322	9.996	10.509	10.405	10.502	10.791	10.225	10.353	10.319	10.502	10.004	7.8	6.8	6.4	T1_6.67;H2_6.87;E7_4.10;K14_10.43;Y17_9.45;Y27_8.82;Y28_11.28;K30_8.50;Y40_11.23;K42_9.41;K45_9.22;Y51_10.25;D52_3.41;K58_10.46;E62_4.17;K65_10.64;E66_4.23;K70_4.63
Tb_full	MGSSHHHHHHSSGLVPRGSHMASMTGGQQMGRGSEMATPMTATQIVAQLKKWGIKYKEVKSWKTHNRNSVGAWGGMNGFIWHHTGADVTAAKAGEYAGNILYNGISGLPGPLCHFGLAPDGMVYLVGWGRANHAGGGDPTVLNHVINEDYSSQLKPTRGNSNGTDGNAHFYGVEIMYSGSRKMTDAQYKTALKLSAAILDFHKWTEKSVIGHGEWSNDKWDPGYASGKIMDMVKVRADIKATKAAGPGGTTPAPKPTPTPTPTAGTYTVKKGDTLWSISQAYKVSVADLKSWNGLKSDDLSIGQVLKTKKPATTTPTPPKPPTVPTIPVPVPVIIPKSRETKDTIVAQAAVALKAWPFISEIEKAKGLPTGMLLAVGSRETNLTNVIGDSGHGFGVWQR…	54478.8	9.169	8.734	7.9	8.7	7.73	7.802	8.565	9.678	9.403	9.493	9.399	9.656	9.302	9.824	9.729	5.023	10.033	9.568	9.681	9.643	9.81	9.165	23.7	10.9	7.7	M1_7.33;H5_6.34;H6_6.41;H7_5.88;H8_6.53;H9_6.85;H10_6.60;H20_5.06;E35_4.10;K50_9.81;K51_9.75;K55_9.21;Y56_10.39;K57_9.49;E58_3.94;K60_8.92;K63_6.65;H65_3.93;H82_6.15;H83_6.30;D87_3.32;K92_10.35;E95_4.02;Y96_10.34;Y102_10.55;H114_7.18;D120_3.66;Y124_10.55;H133_6.78;D138_3.63;H144_6.90;E148_4.39;D149_3.39;Y150_11.04;K155_7.45;D165_3.73;H169_6.73;Y171_10.52;E174_3.45;Y177_10.64;K182_7.84;D185_2.96;Y…
Tb_EBD	MGSSHHHHHHSSGLVPRGSHMASMTGGQQMGRGSEMATPMTATQIVAQLKKWGIKYKEVKSWKTHNRNSVGAWGGMNGFIWHHTGADVTAAKAGEYAGNILYNGISGLPGPLCHFGLAPDGMVYLVGWGRANHAGGGDPTVLNHVINEDYSSQLKPTRGNSNGTDGNAHFYGVEIMYSGSRKMTDAQYKTALKLSAAILDFHKWTEKSVIGHGEWSNDKWDPGYASGKIMDMVKVRADIKATKAA	26457.8	9.224	8.797	8.024	8.812	7.918	7.806	8.718	9.738	9.431	9.531	9.449	9.702	9.374	9.854	9.782	4.927	10.018	9.619	9.744	9.705	9.872	9.183	17	6.5	4.8	M1_7.33;H5_6.34;H6_6.41;H7_5.88;H8_6.53;H9_6.85;H10_6.60;H20_5.06;E35_4.10;K50_9.81;K51_9.75;K55_9.21;Y56_10.39;K57_9.49;E58_3.94;K60_8.92;K63_6.65;H65_3.93;H82_6.15;H83_6.30;D87_3.32;K92_10.35;E95_4.02;Y96_10.34;Y102_10.55;H114_7.18;D120_3.66;Y124_10.55;H133_6.78;D138_3.63;H144_6.90;E148_4.39;D149_3.39;Y150_11.04;K155_7.45;D165_3.73;H169_6.73;Y171_10.52;E174_3.45;Y177_10.64;K182_7.84;D185_2.96;Y…
Tb_loop	GPGGTTPAPKPTPTPTPTAGTYTVKKGDTLWSISQAYKVSVADLKSWNGLKSDDLSIGQVLKTKKPATTTPTPPKPPTVPTIPVPVPVIIPKSRETKDTIVAQAAVALKAWPFISEIEKAKGLPTGMLLAVGSRET	14192.5	10.077	8.906	8.173	9.169	8.132	8.164	9.052	10.322	10.201	10.176	10.152	10.293	9.844	10.562	10.317	10.899	11.139	10.194	10.313	10.304	10.375	9.65	8.4	7.7	6.7	G1_7.41;K10_8.71;Y22_7.20;K25_10.76;K26_10.61;D28_4.02;Y37_8.13;K38_10.88;D43_3.86;K45_11.15;K51_10.27;D53_4.78;D54_4.18;K62_9.85;K64_10.50;K65_9.83;K75_9.42;K92_10.15;E95_3.89;K97_9.73;D98_3.36;K109_9.05;E116_3.85;E118_4.20;K119_11.07;K121_10.62;E135_4.00;T136_3.71
Tb_CBD	NLTNVIGDSGHGFGVWQRDNRYWPVDESYLLDVKKQAEDAATLLADNYKVLKSWDYAVAAYNAGVDGVQKALAALKSADAATTGGDYAADVLGRLTFTKDVAPTTTPTPTLEQRVTELEKKVSALEKK	13864.5	4.944	5.033	5.224	5.139	5.098	5.211	4.974	4.954	4.83	4.847	5.068	4.954	5.29	4.884	4.744	4.246	4.83	5.112	4.95	4.908	4.865	5.384	-1.7	-3.2	-4	N1_6.23;D8_3.75;H11_6.89;D19_3.22;Y22_8.16;D26_3.41;E27_6.49;Y29_11.65;D32_3.58;K34_10.80;K35_10.35;E38_4.14;D39_3.37;D46_3.56;Y48_10.82;K49_10.31;K52_9.76;D55_3.76;Y56_11.82;Y61_9.86;D66_4.23;K70_10.94;K76_10.59;D79_3.36;D86_3.38;Y87_11.06;D90_3.36;K99_10.41;D100_3.15;E112_3.99;E117_4.17;E119_4.31;K120_10.88;K121_10.60;E126_4.15;K127_10.61;K128_7.01
Note:
IPC (http://isoelectric.org/calculate.php)	For proteins, it is recommend to use "IPC protein", for short peptides (<40 aa) use "IPC peptide". Alternatively use average pI.
IPC 2.0 (https://ipc2.mimuw.edu.pl/calculate.php)	For proteins, it is recommended to use "IPC2.protein.svr.19" (and check also IPC2_protein and IPC_protein)
	For short peptides (<60 aa), use "IPC2.peptide.Conv2D" (and check also IPC2.peptide.svr19 and IPC2_peptide)
